# Supplementary material for: Home Environment as a Therapeutic Target for Prevention and Treatment of Chronic Diseases: Delivering Restorative Living Spaces, Patient Education and Self-Care by Bridging Biophilic Design, E-Commerce and Digital Health Technologies
Source: Int J Environ Res Public Health. 2025 Feb 5;22(2):225. doi: 10.3390/ijerph22020225 (PMC11855921; doi:10.3390/ijerph22020225)
Supplement: Supplementary file 1 [file ijerph-22-00225-s001.zip]

Archive with 1 entries (1 files):
- ijerph-3417875-supplementary.pdf
